# Supplementary material for: Cannabidiol Suppresses Angiogenesis and Stemness of Breast Cancer Cells by Downregulation of Hypoxia-Inducible Factors-1α
Source: Cancers (Basel). 2021 Nov 12;13(22):5667. doi: 10.3390/cancers13225667 (PMC8616476; doi:10.3390/cancers13225667)
Supplement: Supplementary file 1 [file cancers-13-05667-s001.zip]

Archive with 1 entries (1 files):
- cancers-1441328-supplementary.pdf
